# Supplementary material for: DAS Writeback: A Collaborative Annotation System
Source: BMC Bioinformatics. 2011 May 10;12:143. doi: 10.1186/1471-2105-12-143 (PMC3115852; doi:10.1186/1471-2105-12-143)
Supplement: Additional file 1 — DAS GFF Example. Example of a file that follows the DAS GFF format and can be used as input for the writeback server. [file 1471-2105-12-143-S1.XML]

<?xml version="1.0" standalone="no"?>
<DASGFF>
	<GFF>
		<SEGMENT id="P13569" start="1" stop="1480" version="f29b8c0a9056a0f7680f3290d259b6ac" >
			<FEATURE id="new" label="ISFCSQFSWIMPGTIK" >
				<TYPE id="Polypeptide" cvId="Polypeptide" >Polypeptide</TYPE>
				<METHOD id="ECO:0000160" cvId="ECO:0000160" >Inferred from protein separation followed by fragment identification</METHOD>
				<START>488</START>
				<END>503</END>
				<NOTE>note added in the writeback</NOTE>
				<NOTE>USER=username</NOTE>
				<NOTE>PASSWORD=password</NOTE>
			</FEATURE>
		</SEGMENT>
	</GFF>
</DASGFF>
